# Supplementary material for: Mechanism and Selectivity of Copper-Catalyzed Bromination of Distal C(sp3)–H Bonds
Source: Organometallics. 2023 Feb 23;42(18):2467–76. doi: 10.1021/acs.organomet.2c00554 (PMC10526628; doi:10.1021/acs.organomet.2c00554)
Supplement: Supplementary file 2 — om2c00554_si_002.xyz [file om2c00554_si_002.xyz]

30
(phen)CuI(TFA), II
6        1.262296000      3.472459000      0.003665000
6        2.612806000      3.181297000      0.014169000
6        3.036161000      1.831666000      0.012579000
6        2.026246000      0.838771000      0.001234000
7        0.705460000      1.138800000     -0.008863000
6        0.332126000      2.413185000     -0.008439000
6        4.415981000      1.435363000      0.021283000
6        2.397173000     -0.558260000     -0.000814000
6        3.768301000     -0.915034000      0.006946000
6        4.766716000      0.117680000      0.018212000
6        4.083131000     -2.292783000      0.003246000
1        5.123158000     -2.604864000      0.008862000
6        3.063604000     -3.224608000     -0.007432000
6        1.730201000     -2.778151000     -0.013755000
7        1.401064000     -1.486922000     -0.010457000
1        5.177383000      2.209406000      0.029980000
1        0.908973000      4.497640000      0.004056000
1        3.355033000      3.974032000      0.023167000
29      -0.478359000     -0.703750000     -0.010881000
1       -0.740822000      2.581510000     -0.019754000
1        5.811930000     -0.175837000      0.024328000
1        3.271078000     -4.288482000     -0.010652000
1        0.905743000     -3.482800000     -0.021473000
8       -2.394459000     -0.829864000      0.007417000
6       -3.110937000      0.228698000     -0.037318000
8       -2.782419000      1.413377000     -0.105747000
6       -4.625631000     -0.114092000      0.016615000
9       -4.972159000     -0.954900000     -0.985208000
9       -4.935767000     -0.728162000      1.182914000
9       -5.405381000      0.977477000     -0.084622000
4
BrN3
7        0.065040000      1.648174000      0.000000000
7        0.753232000      2.557182000      0.000000000
7       -0.818273000      0.767501000      0.000000000
35       0.000000000     -0.994571000      0.000000000
33
Sub, I
6        4.895666000     -1.213751000      0.130685000
1        4.353145000     -0.820420000      0.998030000
1        5.565930000     -0.412695000     -0.209427000
6        5.720405000     -2.433940000      0.548866000
1        6.434111000     -2.181644000      1.339620000
1        5.073720000     -3.234866000      0.925011000
1        6.287406000     -2.836567000     -0.298417000
6        3.893125000     -1.537292000     -0.983620000
1        4.429878000     -1.922002000     -1.858835000
1        3.217167000     -2.332822000     -0.650067000
6        3.058471000     -0.332166000     -1.425750000
1        2.478200000     -0.571492000     -2.326820000
1        3.701275000      0.515723000     -1.692198000
6        2.058272000      0.111401000     -0.370710000
8        1.737749000     -0.551287000      0.602033000
7        1.489484000      1.359123000     -0.622393000
1        1.688258000      1.865776000     -1.479189000
16       0.291398000      2.088737000      0.338325000
8        0.737645000      2.116293000      1.728969000
8       -0.020915000      3.325751000     -0.382794000
6       -1.111444000      0.976650000      0.214514000
6       -2.056203000      1.208789000     -0.787174000
6       -1.221914000     -0.081563000      1.118418000
1       -1.944444000      2.048842000     -1.461978000
1       -0.465606000     -0.231372000      1.876920000
6       -3.145383000      0.349556000     -0.894747000
6       -2.310474000     -0.941867000      1.010448000
1       -3.902407000      0.492905000     -1.654174000
1       -2.436791000     -1.775982000      1.687718000
6       -3.248096000     -0.709847000      0.005356000
7       -4.400176000     -1.623029000     -0.109280000
8       -5.223095000     -1.402982000     -0.997888000
8       -4.476625000     -2.556732000      0.689006000
3
N3 radical
7        0.000000000      0.001381000      0.000000000
7        1.172687000     -0.025489000      0.000000000
7       -1.172687000      0.024108000      0.000000000
4
N3H
7        0.000000000      0.107993000      0.000000000
7       -0.232991000      1.222957000      0.000000000
7        0.081125000     -1.128716000      0.000000000
1        1.063066000     -1.415642000      0.000000000
63
I-II, complex
1        4.446987000     -3.578968000      1.567678000
6        5.926575000     -3.377005000     -0.002721000
6        4.341023000     -1.558626000      0.806934000
1        2.873044000     -0.135189000      1.559373000
1        2.935903000     -1.653483000      2.472107000
6        1.810086000     -1.792925000      0.704111000
16       0.681365000     -1.910496000     -1.776305000
6       -1.794691000     -0.793262000     -2.159197000
6       -1.612289000     -2.351845000     -0.281840000
1       -3.776351000     -0.012889000     -2.527392000
1       -3.450445000     -2.726424000      0.788092000
6       -3.720911000     -1.365476000     -0.856137000
8       -5.806461000     -0.473917000     -1.334419000
8       -5.638120000     -1.823243000      0.363995000
6        4.556626000     -3.062529000      0.604763000
1        6.063039000     -4.453861000     -0.144955000
1        6.043082000     -2.892226000     -0.978765000
1        6.735339000     -3.018322000      0.644251000
1        5.134680000     -1.147520000      1.441069000
1        4.418033000     -1.038283000     -0.152991000
6        2.987873000     -1.220618000      1.469616000
8        1.101410000     -2.690819000      1.136964000
7        1.601401000     -1.209543000     -0.544299000
8        0.911797000     -3.356235000     -1.791507000
8        0.983695000     -1.093667000     -2.955777000
6       -1.043534000     -1.639875000     -1.342119000
1       -1.321330000     -0.258585000     -2.973152000
1       -0.994937000     -2.989773000      0.337516000
6       -3.159051000     -0.657582000     -1.916580000
6       -2.972130000     -2.203377000     -0.029157000
7       -5.159917000     -1.214205000     -0.592830000
6       -2.910073000     -0.510940000      3.254286000
6       -1.611103000     -0.890176000      3.528513000
6       -3.165004000      0.374173000      2.182094000
6       -0.567430000     -0.372499000      2.739293000
6       -2.052609000      0.825000000      1.430169000
7       -0.776507000      0.458170000      1.721666000
6       -4.485922000      0.804834000      1.821021000
6       -4.688463000      1.626256000      0.751955000
6       -3.587185000      2.076300000     -0.050902000
6       -2.268861000      1.686798000      0.290263000
1       -3.738800000     -0.886529000      3.846512000
1       -1.380880000     -1.571871000      4.339066000
1        0.462640000     -0.644179000      2.937793000
1       -5.324915000      0.445575000      2.407756000
1       -5.691216000      1.931512000      0.472176000
6       -3.750857000      2.873495000     -1.206728000
7       -1.185672000      2.065014000     -0.436834000
6       -1.369151000      2.812784000     -1.521261000
6       -2.642302000      3.235882000     -1.947050000
1       -4.747585000      3.183552000     -1.505345000
1       -0.475403000      3.084186000     -2.073620000
1       -2.734901000      3.838193000     -2.843415000
29       0.592360000      1.423267000      0.451631000
8        2.434910000      2.058020000      0.490031000
6        3.332550000      1.701594000     -0.328608000
8        3.273931000      0.859438000     -1.243351000
1        2.213062000     -0.432630000     -0.886286000
6        4.719658000      2.335997000     -0.061963000
9        5.397098000      1.542632000      0.806742000
9        5.454647000      2.434624000     -1.182428000
9        4.635060000      3.560667000      0.487887000
1        3.768041000     -3.461342000     -0.047622000
34
II-BrN3
6        3.263243000      2.548657000     -0.382162000
6        4.261190000      1.595973000     -0.432410000
6        3.931000000      0.231698000     -0.263714000
6        2.569420000     -0.087827000     -0.049067000
7        1.595238000      0.867597000     -0.003525000
6        1.935582000      2.141426000     -0.164238000
6        4.903814000     -0.824884000     -0.301446000
6        2.186750000     -1.465606000      0.126394000
6        3.165734000     -2.485601000      0.082787000
6        4.538557000     -2.128569000     -0.135785000
6        2.715053000     -3.815063000      0.259935000
1        3.432208000     -4.629748000      0.233189000
6        1.370467000     -4.063466000      0.463117000
6        0.470568000     -2.980680000      0.491288000
7        0.874136000     -1.727677000      0.327915000
1        5.943346000     -0.559998000     -0.466590000
1        3.478961000      3.603368000     -0.506769000
1        5.295477000      1.880336000     -0.599666000
29      -0.243924000      0.058469000      0.292415000
1        1.130769000      2.867844000     -0.119861000
1        5.281826000     -2.919052000     -0.167219000
1        0.999626000     -5.072609000      0.600296000
1       -0.594861000     -3.124936000      0.644254000
8       -1.982821000     -0.706418000      0.572638000
6       -2.455304000     -1.186963000     -0.522567000
8       -2.077395000     -0.995273000     -1.674017000
6       -3.605591000     -2.190152000     -0.249919000
9       -4.531680000     -1.682946000      0.585327000
9       -4.224165000     -2.567806000     -1.378000000
9       -3.095043000     -3.305594000      0.333981000
7       -1.968085000      4.378254000      0.195662000
7       -0.899112000      4.940008000      0.010498000
7        0.096798000      5.498146000     -0.165147000
35      -1.489988000      2.241483000      0.250014000
67
Complex, III
29      -0.542186000     -0.588609000     -0.821361000
7       -1.380867000     -2.372970000     -0.080109000
6       -2.730873000     -2.283126000     -0.028396000
6       -0.780623000     -3.483502000      0.324792000
6       -3.331572000     -1.054089000     -0.477640000
6       -3.543888000     -3.335094000      0.453274000
6       -1.505297000     -4.588503000      0.811054000
1        0.302613000     -3.485520000      0.276066000
7       -2.513328000     -0.060852000     -0.931487000
6       -4.738410000     -0.908021000     -0.425382000
6       -2.883665000     -4.512816000      0.877155000
6       -4.967658000     -3.158445000      0.489021000
1       -0.974943000     -5.477668000      1.131556000
6       -3.053221000      1.081546000     -1.341906000
6       -5.282244000      0.320809000     -0.865759000
6       -5.539203000     -1.993199000      0.068860000
1       -3.468604000     -5.346827000      1.252726000
1       -5.582137000     -3.972561000      0.860021000
6       -4.439149000      1.313174000     -1.324575000
1       -2.365407000      1.847475000     -1.682557000
1       -6.356748000      0.472528000     -0.835920000
1       -6.616300000     -1.864136000      0.100320000
1       -4.818558000      2.270458000     -1.661365000
8        1.314070000     -1.202387000     -0.834587000
6        1.510499000     -1.865702000     -1.922294000
8        0.775514000     -1.942365000     -2.899633000
6        2.865644000     -2.614569000     -1.922875000
9        3.865505000     -1.762722000     -2.249458000
9        3.145310000     -3.113855000     -0.694600000
9        2.879578000     -3.626745000     -2.795837000
35       0.346012000      1.672945000     -1.393909000
1        3.375834000      0.616040000     -1.461110000
1        3.063448000      1.706307000     -0.132368000
6        4.071052000      2.637720000     -1.791987000
6        5.078721000      0.931572000     -0.175776000
1        5.735657000     -0.632983000      1.186045000
1        4.500108000     -1.157648000      0.042705000
6        3.804580000     -0.036932000      1.766086000
16       1.392695000     -0.825808000      2.832886000
6        0.956135000      1.869148000      2.339208000
6       -0.980493000      0.382005000      2.173967000
1        0.573240000      3.937564000      1.844881000
1       -2.834464000      1.334691000      1.604255000
6       -1.190153000      2.716213000      1.690087000
8       -1.512747000      4.958968000      1.199816000
8       -3.167492000      3.587572000      0.852258000
7       -1.658305000      4.654026000     -1.981622000
7        0.526359000      3.822606000     -1.546612000
6        3.816485000      1.434962000     -0.882219000
1        4.779075000      2.386564000     -2.590238000
1        3.140784000      2.979123000     -2.256231000
1        4.491722000      3.477494000     -1.226675000
1        5.853237000      0.692597000     -0.914209000
1        5.483863000      1.718604000      0.471105000
6        4.817264000     -0.326080000      0.673488000
8        3.994172000      0.801117000      2.632982000
7        2.638987000     -0.806088000      1.689876000
8        0.616051000     -2.026913000      2.509991000
8        1.964588000     -0.645355000      4.164416000
6        0.377392000      0.599130000      2.417790000
1        2.011140000      2.007468000      2.547379000
1       -1.395289000     -0.615620000      2.249262000
6        0.159877000      2.944237000      1.957854000
6       -1.780888000      1.462078000      1.810646000
7       -2.018484000      3.837841000      1.219828000
1        2.361487000     -1.226371000      0.795122000
7       -0.605582000      4.232812000     -1.774216000
67
TS1(OA)
8        0.798262000      1.598466000     -0.327254000
6        1.827114000      2.368806000     -0.337980000
8        3.016464000      2.075290000     -0.307052000
6        1.430624000      3.866572000     -0.423351000
9        2.486134000      4.687924000     -0.351972000
9        0.785849000      4.122319000     -1.590029000
9        0.580509000      4.196743000      0.581195000
1       -0.883532000      2.096474000     -2.276666000
1       -2.179761000      1.037266000     -1.770003000
6       -2.150072000      1.403462000     -3.891271000
6       -2.794915000      3.084790000     -2.082820000
1       -3.101473000      4.568056000     -0.521524000
1       -1.428652000      4.008983000     -0.669968000
6       -2.765357000      2.730095000      0.435580000
16      -1.901707000      0.602993000      1.863931000
6       -4.591725000     -0.029389000      1.820563000
6       -3.105249000     -1.448111000      0.492129000
1       -6.681832000     -0.575688000      1.765578000
1       -4.069641000     -3.062799000     -0.572508000
6       -5.460778000     -1.871335000      0.557677000
8       -7.726778000     -2.370667000      0.558421000
8       -6.405749000     -3.624680000     -0.632395000
6       -1.941397000      1.864453000     -2.446881000
1       -1.874979000      2.189299000     -4.603805000
1       -1.537650000      0.522308000     -4.117407000
1       -3.196603000      1.135330000     -4.075666000
1       -2.638756000      3.875639000     -2.826706000
1       -3.859550000      2.822179000     -2.123234000
6       -2.471813000      3.692238000     -0.696927000
8       -3.835963000      2.696519000      1.026823000
7       -1.743183000      1.829082000      0.720439000
8       -0.701294000     -0.230091000      1.662724000
8       -2.179834000      1.159056000      3.188534000
6       -3.322904000     -0.361951000      1.341650000
1       -4.720333000      0.818392000      2.479131000
1       -2.106307000     -1.696854000      0.162282000
6       -5.680707000     -0.798071000      1.420553000
6       -4.194438000     -2.214562000      0.087590000
7       -6.615556000     -2.681497000      0.130193000
1       -0.808178000      1.858143000      0.262780000
6        4.594760000     -1.719224000     -2.753926000
6        5.631119000     -1.766378000     -1.843246000
6        5.376475000     -1.484740000     -0.481629000
6        4.042696000     -1.168098000     -0.117078000
7        3.033173000     -1.134748000     -1.022410000
6        3.303564000     -1.397212000     -2.295384000
6        6.403374000     -1.501974000      0.521058000
6        3.740312000     -0.854634000      1.262024000
6        4.781350000     -0.872938000      2.224596000
6        6.117253000     -1.208602000      1.820498000
6        4.444405000     -0.548361000      3.558333000
1        5.218219000     -0.551561000      4.320256000
6        3.138617000     -0.229419000      3.873272000
6        2.170433000     -0.236707000      2.852316000
7        2.460917000     -0.542189000      1.591852000
1        7.416317000     -1.750934000      0.219789000
1        4.756208000     -1.926148000     -3.805798000
1        6.640642000     -2.013150000     -2.158230000
29       1.162397000     -0.389571000     -0.063051000
1        2.463185000     -1.353083000     -2.981502000
1        6.897314000     -1.220495000      2.575514000
1        2.847793000      0.026482000      4.885809000
1        1.133028000      0.008209000      3.050535000
7        0.187398000     -2.485093000     -0.305407000
7        0.972984000     -3.361629000     -0.680281000
7        1.691071000     -4.214617000     -0.941588000
35      -0.314429000     -1.266223000     -2.004512000
67
IV-s
8        0.864878000      1.383052000     -0.205686000
6        1.913700000      2.065429000     -0.544162000
8        3.038701000      1.688620000     -0.812673000
6        1.581296000      3.583097000     -0.611109000
9        2.686078000      4.326944000     -0.710496000
9        0.801413000      3.840571000     -1.687428000
9        0.901133000      3.981245000      0.487847000
1       -1.069315000      2.236616000     -2.222848000
1       -2.505638000      1.378293000     -1.724940000
6       -2.470097000      1.856422000     -3.822926000
6       -2.779090000      3.517251000     -1.905705000
1       -2.838945000      4.872839000     -0.204877000
1       -1.264690000      4.107668000     -0.461576000
6       -2.754508000      2.915454000      0.549226000
16      -1.991034000      0.749203000      2.015745000
6       -4.560302000     -0.037904000      1.364752000
6       -2.758882000     -1.632497000      0.897283000
1       -6.545638000     -0.707685000      0.839253000
1       -3.387410000     -3.508535000      0.030124000
6       -5.036648000     -2.174124000      0.388064000
8       -7.207273000     -2.796561000     -0.146965000
8       -5.607931000     -4.212184000     -0.563131000
6       -2.155366000      2.195403000     -2.365159000
1       -2.081922000      2.623831000     -4.502556000
1       -2.019908000      0.898050000     -4.102388000
1       -3.551188000      1.781640000     -3.987948000
1       -2.493484000      4.322925000     -2.592781000
1       -3.873368000      3.446505000     -1.937727000
6       -2.341659000      3.940558000     -0.485439000
8       -3.866074000      2.892614000      1.055974000
7       -1.786014000      1.958766000      0.854808000
8       -0.689381000      0.057836000      2.016451000
8       -2.507429000      1.330614000      3.251906000
6       -3.207846000     -0.393555000      1.359154000
1       -4.869372000      0.930579000      1.734079000
1       -1.706374000     -1.885415000      0.924198000
6       -5.489795000     -0.943000000      0.862487000
6       -3.692581000     -2.539211000      0.401837000
7       -6.022676000     -3.131013000     -0.146078000
1       -0.870139000      1.921196000      0.389745000
6        4.202561000     -2.262339000     -2.850712000
6        5.309563000     -2.212782000     -2.026659000
6        5.180504000     -1.702993000     -0.713479000
6        3.892214000     -1.269417000     -0.314311000
7        2.818021000     -1.320108000     -1.132525000
6        2.964733000     -1.801896000     -2.357175000
6        6.279404000     -1.603371000      0.203858000
6        3.705261000     -0.731798000      1.010900000
6        4.813803000     -0.629294000      1.889712000
6        6.103007000     -1.085401000      1.451880000
6        4.592629000     -0.070094000      3.167821000
1        5.423860000      0.021258000      3.860244000
6        3.328605000      0.357578000      3.522459000
6        2.277457000      0.218074000      2.601102000
7        2.472528000     -0.314906000      1.400377000
1        7.257878000     -1.945091000     -0.119082000
1        4.270266000     -2.646680000     -3.862189000
1        6.279394000     -2.556862000     -2.373225000
29       0.954792000     -0.525604000      0.079806000
1        2.067295000     -1.822853000     -2.969227000
1        6.936751000     -1.006446000      2.142280000
1        3.127324000      0.795399000      4.492996000
1        1.265938000      0.529877000      2.829586000
7        0.627067000     -2.310798000      0.771171000
7        0.935284000     -3.247432000      0.056808000
7        1.209237000     -4.182488000     -0.557046000
35      -0.578491000     -0.918409000     -1.688529000
67
IV-t
29       0.139875000      1.186165000      0.808355000
7       -0.816822000      1.934358000     -0.854345000
6       -2.165097000      1.977137000     -0.697515000
6       -0.280458000      2.295933000     -2.013410000
6       -2.690635000      1.545846000      0.562641000
6       -3.038483000      2.375885000     -1.732821000
6       -1.071472000      2.734445000     -3.092416000
1        0.792907000      2.201675000     -2.099896000
7       -1.796282000      1.180354000      1.520738000
6       -4.087787000      1.491510000      0.761554000
6       -2.445750000      2.771665000     -2.955769000
6       -4.454999000      2.322319000     -1.503202000
1       -0.589417000      3.015689000     -4.020760000
6       -2.249302000      0.765105000      2.700419000
6       -4.543437000      1.023491000      2.015624000
6       -4.957521000      1.890059000     -0.309147000
1       -3.077784000      3.087797000     -3.779644000
1       -5.120305000      2.621884000     -2.306257000
6       -3.624270000      0.668595000      2.982696000
1       -1.495846000      0.504081000      3.433965000
1       -5.609183000      0.948434000      2.205382000
1       -6.029267000      1.837464000     -0.149017000
1       -3.938991000      0.310020000      3.955439000
8        1.857041000      1.115603000     -0.143675000
6        2.539804000      2.204424000     -0.022773000
8        2.202814000      3.252000000      0.511151000
6        3.955324000      2.073059000     -0.637081000
9        4.756744000      1.376416000      0.203729000
9        3.916753000      1.397621000     -1.810117000
9        4.521424000      3.263398000     -0.860299000
35       1.209001000      0.808363000      3.016817000
1        3.760450000     -0.623955000      1.775809000
1        2.489053000     -1.805100000      1.628634000
6        3.823144000     -2.176375000      3.281220000
6        4.373200000     -2.443865000      0.796466000
1        4.825890000     -2.336766000     -1.328153000
1        4.229590000     -0.829466000     -0.653611000
6        2.750814000     -2.328274000     -1.167085000
16       0.800178000     -1.462827000     -2.891389000
6       -0.774784000     -3.011126000     -1.212644000
6       -1.770602000     -0.956937000     -2.088776000
1       -2.027719000     -4.134433000      0.143557000
1       -3.776054000     -0.528575000     -1.404300000
6       -2.980510000     -2.336181000     -0.553306000
8       -4.205358000     -3.550466000      0.996019000
8       -5.054491000     -1.687647000      0.255038000
7       -1.381718000     -2.311614000      2.557742000
7        0.178201000     -1.234097000      1.142874000
6        3.555002000     -1.698251000      1.853936000
1        4.876527000     -2.043838000      3.555647000
1        3.214463000     -1.614485000      3.997157000
1        3.582973000     -3.240222000      3.394780000
1        5.444054000     -2.338397000      1.009117000
1        4.148244000     -3.516906000      0.823151000
6        4.104487000     -1.912420000     -0.617715000
8        2.358860000     -3.483892000     -1.168019000
7        2.025199000     -1.282234000     -1.748866000
8        0.638583000     -0.121206000     -3.463978000
8        1.128570000     -2.604663000     -3.742743000
6       -0.701168000     -1.845214000     -1.981136000
1        0.074988000     -3.681839000     -1.155885000
1       -1.689089000     -0.084276000     -2.723285000
6       -1.936970000     -3.260627000     -0.488232000
6       -2.931099000     -1.202907000     -1.360901000
7       -4.169286000     -2.544058000      0.289780000
1        2.148903000     -0.323018000     -1.404187000
7       -0.604389000     -1.772787000      1.872044000
64
V-d
29      -0.186356000     -0.166752000     -1.100255000
7       -1.184608000     -1.784627000     -0.300565000
6       -2.532908000     -1.659174000     -0.398355000
6       -0.669759000     -2.841061000      0.317617000
6       -3.033016000     -0.490288000     -1.056423000
6       -3.427913000     -2.610882000      0.136508000
6       -1.484421000     -3.841282000      0.881040000
1        0.409404000     -2.883518000      0.379108000
7       -2.119431000      0.407181000     -1.517410000
6       -4.425705000     -0.292678000     -1.179677000
6       -2.858159000     -3.728611000      0.791823000
6       -4.839563000     -2.387587000     -0.000383000
1       -1.019232000     -4.681080000      1.382995000
6       -2.544436000      1.509759000     -2.127847000
6       -4.852957000      0.890723000     -1.826528000
6       -5.317601000     -1.275895000     -0.632804000
1       -3.506877000     -4.485065000      1.222183000
1       -5.522036000     -3.122608000      0.413872000
6       -3.913386000      1.782616000     -2.305769000
1       -1.772711000      2.193304000     -2.460626000
1       -5.914257000      1.089361000     -1.934529000
1       -6.386073000     -1.112995000     -0.729206000
1       -4.208742000      2.700321000     -2.799495000
8        1.549043000     -1.041018000     -0.710678000
6        1.932332000     -1.669356000     -1.767573000
8        1.339953000     -1.758245000     -2.837250000
6        3.321936000     -2.329653000     -1.600057000
9        4.290797000     -1.415085000     -1.845718000
9        3.503701000     -2.781183000     -0.338531000
9        3.494907000     -3.355050000     -2.441243000
35       0.848182000      1.911489000     -1.753534000
1        4.241415000      1.373076000     -1.399579000
1        3.387251000      2.421453000     -0.293964000
6        5.074510000      3.367744000     -1.255862000
6        5.181671000      1.548631000      0.532367000
1        5.155032000     -0.184834000      1.851025000
1        4.258906000     -0.414108000      0.364639000
6        3.250496000      0.668518000      1.938298000
16       1.042111000     -0.556961000      3.040543000
6       -0.090974000      1.677440000      1.830149000
6       -1.614190000     -0.080785000      2.586952000
1       -1.027544000      3.332954000      0.808957000
1       -3.709848000      0.273929000      2.198687000
6       -2.454012000      1.867280000      1.478181000
8       -3.355867000      3.626265000      0.264800000
8       -4.720539000      2.132071000      1.064227000
6        4.391454000      2.147159000     -0.635763000
1        6.068278000      3.112553000     -1.642287000
1        4.485819000      3.772385000     -2.085750000
1        5.202570000      4.165824000     -0.515242000
1        6.180936000      1.252469000      0.191115000
1        5.322393000      2.301477000      1.316511000
6        4.492345000      0.322332000      1.136418000
8        3.114773000      1.695678000      2.579391000
7        2.288231000     -0.353726000      1.928333000
8        0.634716000     -1.959704000      2.894986000
8        1.484291000     -0.047228000      4.336834000
6       -0.325511000      0.441600000      2.435982000
1        0.914868000      2.063771000      1.724100000
1       -1.761894000     -1.053922000      3.039623000
6       -1.174061000      2.396193000      1.328793000
6       -2.698565000      0.648766000      2.112079000
7       -3.592842000      2.599835000      0.901770000
1        2.205832000     -0.940086000      1.091317000
36
sub...N3, I-N3
1        4.130646000     -0.858864000      0.705774000
1        4.958739000      0.108823000     -0.502938000
6        6.112451000     -1.573044000      0.225152000
6        4.069337000     -1.695165000     -1.289872000
1        2.311413000     -1.611339000     -2.567460000
1        2.946483000     -0.020758000     -2.118997000
6        1.743707000     -1.031448000     -0.619960000
16       0.500565000      0.495890000      1.283968000
6       -1.962759000      1.060836000      0.207105000
6       -1.567179000     -1.271916000      0.839409000
1       -3.911467000      1.474647000     -0.631343000
1       -3.217031000     -2.619147000      0.474634000
6       -3.659273000     -0.598126000     -0.113367000
8       -5.724069000     -0.052141000     -1.022440000
8       -5.370078000     -2.126155000     -0.468647000
7       -0.127431000      4.234863000     -0.640026000
7        1.975420000      3.203550000     -0.957954000
6        4.784251000     -0.924391000     -0.173817000
1        6.607143000     -1.010571000      1.023175000
1        5.957101000     -2.597036000      0.583099000
1        6.798812000     -1.620151000     -0.627892000
1        4.730122000     -1.782794000     -2.160160000
1        3.847306000     -2.715119000     -0.954295000
6        2.754250000     -1.033500000     -1.750715000
8        1.219713000     -2.046688000     -0.189382000
7        1.486362000      0.219981000     -0.070483000
8        0.888749000     -0.409598000      2.362213000
8        0.560930000      1.951206000      1.462173000
6       -1.146566000      0.054895000      0.728986000
1       -1.605907000      2.081854000      0.142244000
1       -0.900173000     -2.023330000      1.240165000
6       -3.243791000      0.727975000     -0.222573000
6       -2.847917000     -1.604382000      0.408486000
7       -5.016889000     -0.951264000     -0.567761000
1        1.859573000      1.073560000     -0.482170000
7        0.919276000      3.718954000     -0.799729000
36
TS4(Cgamma-H)
1       -3.407309000      0.676982000      1.007307000
1       -3.975421000     -0.077151000     -0.603331000
6       -5.557224000      0.958176000      0.671991000
6       -3.658745000      2.174282000     -0.587194000
1       -2.036102000      2.919297000     -1.819158000
1       -2.516177000      1.258714000     -2.201162000
6       -1.225706000      1.492941000     -0.480202000
16      -0.258811000     -0.741551000      0.769038000
6        2.185596000     -1.415260000     -0.287509000
6        2.069528000      0.729584000      0.887930000
1        4.124183000     -1.923227000     -1.098467000
1        3.919135000      1.844470000      0.957294000
6        4.122021000     -0.021061000     -0.093905000
8        6.162471000     -0.656921000     -0.999275000
8        6.054913000      1.258286000      0.027426000
7       -4.166682000     -3.063130000     -0.111663000
7       -3.686961000     -1.070376000     -1.314463000
6       -4.117540000      0.988977000      0.235213000
1       -5.807762000      0.019934000      1.174475000
1       -5.741988000      1.773079000      1.387597000
1       -6.236390000      1.103233000     -0.173663000
1       -4.444757000      2.468999000     -1.289649000
1       -3.517861000      3.018443000      0.104773000
6       -2.347622000      1.966826000     -1.385425000
8       -0.544342000      2.241142000      0.201065000
7       -1.069275000      0.108767000     -0.459670000
8       -0.582395000     -0.151791000      2.068250000
8       -0.574490000     -2.143901000      0.481237000
6        1.476255000     -0.446696000      0.424568000
1        1.693149000     -2.320830000     -0.620538000
1        1.482459000      1.461254000      1.426841000
6        3.534897000     -1.199009000     -0.552038000
6        3.417503000      0.947073000      0.620456000
7        5.550747000      0.210265000     -0.375625000
1       -1.731502000     -0.484373000     -0.969937000
7       -3.940073000     -2.086029000     -0.672853000
36
HN3-I-C(gamma)rad
1        3.558851000     -0.727995000      0.910664000
1        4.080237000      0.662170000     -0.890300000
6        5.690091000     -1.221998000      0.549650000
6        3.656537000     -2.290192000     -0.662720000
1        2.010727000     -2.751035000     -2.001129000
1        2.610703000     -1.092812000     -2.161278000
6        1.276511000     -1.464347000     -0.492438000
16       0.284416000      0.691613000      0.871824000
6       -2.145474000      1.392519000     -0.203443000
6       -2.032785000     -0.800635000      0.879103000
1       -4.072300000      1.918955000     -1.030789000
1       -3.873048000     -1.932972000      0.862876000
6       -4.072487000     -0.024940000     -0.109795000
8       -6.098924000      0.630448000     -1.032613000
8       -5.997780000     -1.320958000     -0.075853000
7        3.647080000      3.483646000     -0.160912000
7        3.503333000      1.412193000     -1.314451000
6        4.235709000     -1.221230000      0.212950000
1        6.000301000     -0.285356000      1.022729000
1        5.932077000     -2.033653000      1.257546000
1        6.310131000     -1.389496000     -0.338773000
1        4.405470000     -2.632488000     -1.385667000
1        3.402680000     -3.167958000     -0.044150000
6        2.379970000     -1.885902000     -1.444869000
8        0.603317000     -2.255616000      0.148800000
7        1.123826000     -0.086404000     -0.380293000
8        0.585670000      0.043472000      2.148179000
8        0.591710000      2.110006000      0.659156000
6       -1.441390000      0.400049000      0.480337000
1       -1.654807000      2.315965000     -0.486330000
1       -1.449364000     -1.550266000      1.396959000
6       -3.487119000      1.176661000     -0.504572000
6       -3.373210000     -1.017506000      0.575635000
7       -5.493291000     -0.255242000     -0.429187000
1        1.765903000      0.546162000     -0.872801000
7        3.623584000      2.465989000     -0.665030000
32
I-C(gamma)rad
6        3.814664000     -1.727244000     -0.770574000
1        4.525532000     -1.489559000     -1.557997000
6        2.786966000     -2.779392000     -1.037714000
1        2.637590000     -2.930917000     -2.109558000
1        3.084456000     -3.748211000     -0.602568000
1        1.812570000     -2.534530000     -0.594864000
6        4.188916000     -1.320898000      0.626745000
1        4.814771000     -2.112718000      1.073550000
1        4.821001000     -0.426227000      0.597416000
6        3.015782000     -1.089863000      1.599579000
1        3.388764000     -0.914873000      2.611943000
1        2.385049000     -1.985581000      1.659711000
6        2.068820000      0.064486000      1.304607000
8        1.349573000      0.559920000      2.157749000
7        2.043762000      0.488726000     -0.019315000
16       0.962772000      1.636937000     -0.644762000
8        1.036704000      2.863796000      0.145360000
8        1.257619000      1.643286000     -2.080427000
6       -0.647604000      0.887890000     -0.389160000
6       -1.172433000      0.080327000     -1.400404000
6       -1.323974000      1.123105000      0.809020000
1       -0.623743000     -0.070287000     -2.322356000
1       -0.878572000      1.747709000      1.571431000
6       -2.414207000     -0.516536000     -1.206440000
6       -2.566392000      0.526549000      1.003544000
1       -2.859882000     -1.147727000     -1.963600000
1       -3.126788000      0.680453000      1.916076000
6       -3.084634000     -0.281828000     -0.006761000
7       -4.400057000     -0.914515000      0.201048000
8       -4.844736000     -1.627632000     -0.698501000
8       -4.982858000     -0.696539000      1.263031000
1        2.583125000     -0.020233000     -0.727467000
36
TS2(N-H)
1        4.115379000     -0.661899000      0.567908000
1        4.676501000      0.069765000     -0.925408000
6        6.022334000     -1.417661000     -0.109758000
6        3.768171000     -1.870999000     -1.195837000
1        1.863682000     -2.072301000     -2.227836000
1        2.451381000     -0.401046000     -2.128103000
6        1.480828000     -1.161532000     -0.378258000
16       0.411390000      0.554636000      1.443376000
6       -1.841149000      1.162879000     -0.002299000
6       -1.827964000     -1.021929000      1.103501000
1       -3.626311000      1.616983000     -1.132913000
1       -3.605202000     -2.215789000      0.810052000
6       -3.707202000     -0.322520000     -0.205526000
8       -5.581578000      0.258365000     -1.445484000
8       -5.567404000     -1.685751000     -0.468324000
7        1.153667000      3.955157000     -0.888100000
7        2.482722000      2.004319000     -1.067913000
6        4.613796000     -0.883155000     -0.383469000
1        6.611245000     -0.702775000      0.473196000
1        5.983639000     -2.357524000      0.452338000
1        6.559214000     -1.611742000     -1.045126000
1        4.289510000     -2.117167000     -2.128050000
1        3.654614000     -2.810934000     -0.642122000
6        2.365900000     -1.345742000     -1.583466000
8        0.812668000     -2.066575000      0.119462000
7        1.526458000      0.074239000      0.252468000
8        0.632718000     -0.240799000      2.652928000
8        0.579799000      2.012870000      1.472838000
6       -1.221025000      0.196124000      0.793060000
1       -1.350535000      2.106490000     -0.208100000
1       -1.317092000     -1.744946000      1.725339000
6       -3.107581000      0.897471000     -0.513681000
6       -3.095927000     -1.285972000      0.594761000
7       -5.050938000     -0.603920000     -0.745963000
1        2.219416000      1.171750000     -0.339455000
7        1.771178000      2.991675000     -0.937815000
36
HN3-I-Nrad
1        4.191237000     -0.931947000      0.482382000
1        4.619314000      0.058059000     -0.900342000
6        5.956757000     -1.613738000     -0.561381000
6        3.569430000     -1.752648000     -1.423322000
1        1.548834000     -1.657168000     -2.231878000
1        2.249294000     -0.065725000     -1.835011000
6        1.435452000     -1.154254000     -0.204454000
16       0.410774000      0.546919000      1.657762000
6       -1.675270000      1.097167000     -0.044378000
6       -1.859506000     -0.960801000      1.272184000
1       -3.328850000      1.491424000     -1.378533000
1       -3.653860000     -2.116234000      0.934134000
6       -3.580658000     -0.335015000     -0.269828000
8       -5.304263000      0.174594000     -1.738689000
8       -5.469661000     -1.650942000     -0.565855000
7        0.689287000      3.596283000     -1.368120000
7        2.630101000      2.372410000     -0.766050000
6        4.562934000     -0.979931000     -0.548007000
1        6.654082000     -1.051914000      0.067862000
1        5.924071000     -2.643660000     -0.188372000
1        6.368335000     -1.641311000     -1.576682000
1        3.958995000     -1.819837000     -2.445602000
1        3.465804000     -2.781745000     -1.058052000
6        2.164850000     -1.108319000     -1.513248000
8        0.783083000     -2.106370000      0.215187000
7        1.632758000     -0.076619000      0.664406000
8        0.492337000     -0.154146000      2.942233000
8        0.649327000      1.995129000      1.583246000
6       -1.175648000      0.198064000      0.900617000
1       -1.123859000      1.991958000     -0.306540000
1       -1.439685000     -1.632772000      2.009419000
6       -2.901627000      0.823538000     -0.642547000
6       -3.087397000     -1.231361000      0.676550000
7       -4.881121000     -0.625076000     -0.904810000
1        2.659513000      2.143264000      0.231891000
7        1.596391000      3.010800000     -1.006990000
32
I-Nrad
6        0.834131000      2.497965000     -0.550354000
1        0.513737000      1.479253000     -0.799802000
1        0.946267000      3.019434000     -1.509857000
6       -0.245240000      3.179273000      0.292929000
1       -1.208457000      3.188214000     -0.226453000
1       -0.386082000      2.658249000      1.246201000
1        0.027495000      4.216415000      0.518695000
6        2.194341000      2.461083000      0.158588000
1        2.525365000      3.487675000      0.350576000
1        2.092055000      1.985412000      1.142534000
6        3.312447000      1.753305000     -0.641480000
1        4.305408000      2.055182000     -0.297454000
1        3.236336000      2.016947000     -1.704521000
6        3.273152000      0.257251000     -0.531162000
8        4.227707000     -0.470377000     -0.284215000
7        2.062384000     -0.392868000     -0.824490000
16       1.475435000     -1.518200000      0.338127000
8        1.682267000     -2.855242000     -0.229454000
8        1.948886000     -1.205503000      1.690596000
6       -0.250092000     -1.061509000      0.212107000
6       -0.823647000     -0.317773000      1.245119000
6       -0.963588000     -1.439916000     -0.929010000
1       -0.238089000     -0.047316000      2.115241000
1       -0.490129000     -2.025353000     -1.708081000
6       -2.154783000      0.071550000      1.129232000
6       -2.292516000     -1.048530000     -1.045653000
1       -2.640183000      0.652164000      1.902099000
1       -2.884008000     -1.314195000     -1.911570000
6       -2.858011000     -0.296952000     -0.015548000
7       -4.265989000      0.127563000     -0.144110000
8       -4.744956000      0.808814000      0.761355000
8       -4.881229000     -0.222471000     -1.150288000
32
TS3(H-trf)
6        4.092712000      0.491225000     -1.076062000
1        2.926697000      0.533639000     -0.826344000
1        4.070189000      0.547595000     -2.170757000
6        4.766593000      1.677630000     -0.424694000
1        4.366121000      2.623242000     -0.798819000
1        4.648523000      1.652866000      0.662890000
1        5.843140000      1.657219000     -0.643739000
6        4.486975000     -0.894415000     -0.579475000
1        5.420459000     -1.213616000     -1.058246000
1        4.676053000     -0.860852000      0.499880000
6        3.376855000     -1.921597000     -0.872476000
1        3.642560000     -2.924514000     -0.533252000
1        3.185957000     -1.967777000     -1.952009000
6        2.080689000     -1.541677000     -0.179289000
8        1.400832000     -2.308220000      0.489783000
7        1.671405000     -0.225089000     -0.426257000
16       0.897066000      0.712041000      0.768851000
8        1.159581000      0.204362000      2.119508000
8        1.240062000      2.097382000      0.430439000
6       -0.833738000      0.428435000      0.378384000
6       -1.556108000      1.453387000     -0.233198000
6       -1.409768000     -0.797309000      0.722035000
1       -1.072680000      2.390473000     -0.481017000
1       -0.807286000     -1.576947000      1.172405000
6       -2.905893000      1.249476000     -0.507396000
6       -2.757096000     -1.001578000      0.445220000
1       -3.506770000      2.017129000     -0.976541000
1       -3.246364000     -1.934610000      0.691249000
6       -3.478070000      0.026746000     -0.162355000
7       -4.906593000     -0.190167000     -0.454639000
8       -5.529630000      0.724333000     -0.993963000
8       -5.399877000     -1.274312000     -0.143919000
67
IV-t�
29      -0.286654000     -1.875478000     -1.016719000
7       -1.135353000     -2.187852000      0.846806000
6       -2.426342000     -1.774825000      0.914608000
6       -0.533077000     -2.639498000      1.941739000
6       -3.013627000     -1.262805000     -0.287871000
6       -3.170431000     -1.794199000      2.115767000
6       -1.200110000     -2.703932000      3.180273000
1        0.501353000     -2.934555000      1.830247000
7       -2.241860000     -1.259778000     -1.408578000
6       -4.333001000     -0.757788000     -0.266590000
6       -2.513360000     -2.282631000      3.269656000
6       -4.516602000     -1.293210000      2.106755000
1       -0.668040000     -3.073601000      4.048717000
6       -2.745892000     -0.765227000     -2.535637000
6       -4.840300000     -0.226271000     -1.474516000
6       -5.071127000     -0.790120000      0.964793000
1       -3.043683000     -2.311843000      4.216342000
1       -5.080812000     -1.310016000      3.033384000
6       -4.048033000     -0.235259000     -2.605175000
1       -2.088299000     -0.786106000     -3.397028000
1       -5.844170000      0.185112000     -1.499400000
1       -6.082191000     -0.396809000      0.969777000
1       -4.405471000      0.164532000     -3.546711000
8        1.383202000     -2.621005000     -0.308118000
6        2.440007000     -1.931154000     -0.132323000
8        2.779349000     -0.862498000     -0.648288000
6        3.434189000     -2.588496000      0.866638000
9        4.264177000     -1.672822000      1.393517000
9        2.803940000     -3.207940000      1.887190000
9        4.182892000     -3.513409000      0.228815000
35       0.507127000     -1.620503000     -3.300347000
1        2.523853000      1.405982000     -2.267175000
1        1.807995000      2.745209000     -1.390772000
6        2.048604000      3.125993000     -3.498750000
6        3.916693000      2.981483000     -1.762242000
1        5.430952000      2.654950000     -0.233336000
1        4.581248000      1.180482000     -0.732416000
6        3.528559000      2.454186000      0.665638000
16       1.800812000      1.111774000      2.339265000
6        0.209210000      3.143667000      1.274433000
6       -0.917347000      1.091833000      1.983244000
1       -1.072836000      4.628470000      0.366907000
1       -3.055393000      1.045495000      1.661320000
6       -2.154958000      2.862935000      0.956763000
8       -3.453017000      4.504642000     -0.039792000
8       -4.406733000      2.613207000      0.467350000
7       -1.128558000      2.128242000     -1.975510000
7        0.159408000      0.519182000     -0.818682000
6        2.523674000      2.499599000     -2.185683000
1        2.015456000      4.219121000     -3.425420000
1        2.721394000      2.867527000     -4.324180000
1        1.044355000      2.778226000     -3.761568000
1        4.629058000      2.831107000     -2.581985000
1        3.889602000      4.057962000     -1.555442000
6        4.456616000      2.245840000     -0.518374000
8        3.364914000      3.539025000      1.204950000
7        2.842808000      1.302426000      1.034365000
8        1.580462000     -0.338839000      2.415258000
8        2.310315000      1.849977000      3.493105000
6        0.242663000      1.855538000      1.816882000
1        1.118546000      3.726371000      1.181598000
1       -0.858338000      0.107733000      2.428588000
6       -1.007934000      3.650195000      0.824876000
6       -2.137042000      1.605792000      1.553613000
7       -3.433479000      3.366836000      0.425585000
1        2.913837000      0.455517000      0.442233000
7       -0.488842000      1.319339000     -1.413618000
67
TS5(Cgamma-H)�
29       1.049688000     -1.945857000      0.243398000
7       -0.174829000     -1.459464000      1.859155000
6       -1.461364000     -1.845143000      1.668659000
6        0.153127000     -0.790509000      2.960037000
6       -1.755805000     -2.572140000      0.468130000
6       -2.491662000     -1.544553000      2.588282000
6       -0.804814000     -0.460189000      3.938358000
1        1.190587000     -0.496828000      3.050104000
7       -0.719874000     -2.844100000     -0.370280000
6       -3.085026000     -2.965338000      0.193112000
6       -2.123545000     -0.829769000      3.752419000
6       -3.834333000     -1.955176000      2.284938000
1       -0.494873000      0.092620000      4.817169000
6       -0.958407000     -3.510245000     -1.495783000
6       -3.312569000     -3.671064000     -1.010400000
6       -4.118659000     -2.629697000      1.132472000
1       -2.881762000     -0.572511000      4.485278000
1       -4.622061000     -1.711147000      2.990224000
6       -2.249953000     -3.942568000     -1.850110000
1       -0.095470000     -3.699466000     -2.123886000
1       -4.318676000     -3.990914000     -1.262927000
1       -5.137100000     -2.928424000      0.906850000
1       -2.390888000     -4.479960000     -2.780444000
8        2.530630000     -1.138007000      1.253580000
6        3.077279000     -0.062390000      0.855928000
8        3.037593000      0.463728000     -0.262809000
6        3.912765000      0.641235000      1.960327000
9        4.114805000      1.935890000      1.667094000
9        3.307860000      0.578290000      3.165153000
9        5.118581000      0.045285000      2.077211000
35       2.482782000     -3.012155000     -1.399378000
1        2.601328000     -0.137792000     -2.677087000
1        0.981428000      0.227779000     -2.032710000
6        0.981025000     -0.744474000     -4.033373000
6        1.780518000      1.663652000     -3.656373000
1        2.832265000      3.522722000     -3.309191000
1        3.306268000      2.221393000     -2.202459000
6        1.475361000      3.291695000     -1.727028000
16       0.586137000      3.154184000      0.863238000
6       -1.797481000      3.687602000     -0.445915000
6       -1.719893000      1.663684000      0.921920000
1       -3.676749000      4.048384000     -1.451471000
1       -3.541357000      0.498508000      0.959302000
6       -3.704560000      2.244217000     -0.281487000
8       -5.686010000      2.715001000     -1.391047000
8       -5.569004000      0.866277000     -0.248119000
7       -2.026633000     -0.289018000     -2.017577000
7        0.131251000      0.025223000     -1.078586000
6        1.689950000      0.244503000     -3.143913000
1       -0.030190000     -0.409736000     -4.290724000
1        1.533488000     -0.854781000     -4.977448000
1        0.931749000     -1.726698000     -3.558361000
1        2.372669000      1.615834000     -4.583609000
1        0.792203000      2.032316000     -3.956783000
6        2.459305000      2.684088000     -2.715876000
8        0.684333000      4.170370000     -2.039555000
7        1.541214000      2.738930000     -0.462042000
8        0.989323000      2.183025000      1.890215000
8        0.691998000      4.592877000      1.108069000
6       -1.113559000      2.804318000      0.392776000
1       -1.300636000      4.565389000     -0.835215000
1       -1.166882000      1.020896000      1.590242000
6       -3.114727000      3.397746000     -0.794386000
6       -3.036400000      1.375749000      0.578975000
7       -5.087566000      1.919501000     -0.667479000
1        2.154951000      1.923024000     -0.295901000
7       -0.969044000     -0.131789000     -1.587618000
67
VI-t'
29       0.508925000     -2.173509000      0.062205000
7       -0.570061000     -1.627649000      1.760442000
6       -1.911041000     -1.665275000      1.558053000
6       -0.095117000     -1.175306000      2.916276000
6       -2.368392000     -2.155204000      0.290172000
6       -2.841201000     -1.225121000      2.526906000
6       -0.947781000     -0.726952000      3.943946000
1        0.981963000     -1.150388000      3.013675000
7       -1.425743000     -2.568870000     -0.598967000
6       -3.751958000     -2.177433000      0.002693000
6       -2.315938000     -0.747462000      3.750655000
6       -4.241973000     -1.261159000      2.211206000
1       -0.515754000     -0.359356000      4.867099000
6       -1.813170000     -3.019952000     -1.787997000
6       -4.138250000     -2.660239000     -1.268933000
6       -4.677227000     -1.710778000      0.997628000
1       -2.992731000     -0.394185000      4.522248000
1       -4.949077000     -0.912769000      2.956873000
6       -3.169726000     -3.082409000     -2.158514000
1       -1.017725000     -3.329120000     -2.456687000
1       -5.190393000     -2.692036000     -1.533946000
1       -5.736579000     -1.724018000      0.763186000
1       -3.432658000     -3.455286000     -3.141367000
8        2.150037000     -1.838678000      1.105626000
6        2.908015000     -0.852374000      0.850998000
8        2.984325000     -0.172359000     -0.180149000
6        3.869023000     -0.503816000      2.020369000
9        4.385981000      0.727192000      1.877952000
9        3.242232000     -0.553481000      3.215116000
9        4.889944000     -1.385774000      2.058085000
35       1.651750000     -3.235705000     -1.800050000
1        2.840283000     -0.069728000     -2.605579000
1        1.023754000      0.256600000     -1.534313000
6        1.253127000     -0.054561000     -4.159394000
6        2.679172000      1.985643000     -3.430324000
1        3.982343000      3.488767000     -2.559147000
1        4.049082000      1.920978000     -1.734060000
6        2.384197000      3.220323000     -1.226612000
16       1.192589000      2.795503000      1.214361000
6       -0.942342000      3.860567000     -0.202215000
6       -1.362340000      1.806688000      1.054766000
1       -2.639702000      4.634493000     -1.294757000
1       -3.378098000      1.034198000      0.925245000
6       -3.107106000      2.829353000     -0.223988000
8       -4.876953000      3.738611000     -1.415599000
8       -5.203060000      1.851094000     -0.381493000
7       -1.867434000      0.307227000     -2.177414000
7        0.168774000      0.002872000     -1.002007000
6        2.208303000      0.583633000     -3.204003000
1        0.379682000      0.581894000     -4.350316000
1        1.728893000     -0.224828000     -5.140379000
1        0.917135000     -1.028658000     -3.790643000
1        3.401374000      1.981284000     -4.265747000
1        1.853466000      2.626551000     -3.766636000
6        3.382559000      2.641340000     -2.217296000
8        1.817469000      4.288105000     -1.411260000
7        2.150753000      2.415200000     -0.123199000
8        1.352578000      1.628597000      2.093403000
8        1.525910000      4.139308000      1.686548000
6       -0.506933000      2.823117000      0.625378000
1       -0.252707000      4.631738000     -0.519003000
1       -0.991436000      1.031856000      1.709258000
6       -2.265130000      3.858431000     -0.640228000
6       -2.684369000      1.806972000      0.623448000
7       -4.497209000      2.806243000     -0.707900000
1        2.600193000      1.485259000     -0.053295000
7       -0.851235000      0.188277000     -1.679326000
67
IV-t
29       0.139875000      1.186165000      0.808355000
7       -0.816822000      1.934358000     -0.854345000
6       -2.165097000      1.977137000     -0.697515000
6       -0.280458000      2.295933000     -2.013410000
6       -2.690635000      1.545846000      0.562641000
6       -3.038483000      2.375885000     -1.732821000
6       -1.071472000      2.734445000     -3.092416000
1        0.792907000      2.201675000     -2.099896000
7       -1.796282000      1.180354000      1.520738000
6       -4.087787000      1.491510000      0.761554000
6       -2.445750000      2.771665000     -2.955769000
6       -4.454999000      2.322319000     -1.503202000
1       -0.589417000      3.015689000     -4.020760000
6       -2.249302000      0.765105000      2.700419000
6       -4.543437000      1.023491000      2.015624000
6       -4.957521000      1.890059000     -0.309147000
1       -3.077784000      3.087797000     -3.779644000
1       -5.120305000      2.621884000     -2.306257000
6       -3.624270000      0.668595000      2.982696000
1       -1.495846000      0.504081000      3.433965000
1       -5.609183000      0.948434000      2.205382000
1       -6.029267000      1.837464000     -0.149017000
1       -3.938991000      0.310020000      3.955439000
8        1.857041000      1.115603000     -0.143675000
6        2.539804000      2.204424000     -0.022773000
8        2.202814000      3.252000000      0.511151000
6        3.955324000      2.073059000     -0.637081000
9        4.756744000      1.376416000      0.203729000
9        3.916753000      1.397621000     -1.810117000
9        4.521424000      3.263398000     -0.860299000
35       1.209001000      0.808363000      3.016817000
1        3.760450000     -0.623955000      1.775809000
1        2.489053000     -1.805100000      1.628634000
6        3.823144000     -2.176375000      3.281220000
6        4.373200000     -2.443865000      0.796466000
1        4.825890000     -2.336766000     -1.328153000
1        4.229590000     -0.829466000     -0.653611000
6        2.750814000     -2.328274000     -1.167085000
16       0.800178000     -1.462827000     -2.891389000
6       -0.774784000     -3.011126000     -1.212644000
6       -1.770602000     -0.956937000     -2.088776000
1       -2.027719000     -4.134433000      0.143557000
1       -3.776054000     -0.528575000     -1.404300000
6       -2.980510000     -2.336181000     -0.553306000
8       -4.205358000     -3.550466000      0.996019000
8       -5.054491000     -1.687647000      0.255038000
7       -1.381718000     -2.311614000      2.557742000
7        0.178201000     -1.234097000      1.142874000
6        3.555002000     -1.698251000      1.853936000
1        4.876527000     -2.043838000      3.555647000
1        3.214463000     -1.614485000      3.997157000
1        3.582973000     -3.240222000      3.394780000
1        5.444054000     -2.338397000      1.009117000
1        4.148244000     -3.516906000      0.823151000
6        4.104487000     -1.912420000     -0.617715000
8        2.358860000     -3.483892000     -1.168019000
7        2.025199000     -1.282234000     -1.748866000
8        0.638583000     -0.121206000     -3.463978000
8        1.128570000     -2.604663000     -3.742743000
6       -0.701168000     -1.845214000     -1.981136000
1        0.074988000     -3.681839000     -1.155885000
1       -1.689089000     -0.084276000     -2.723285000
6       -1.936970000     -3.260627000     -0.488232000
6       -2.931099000     -1.202907000     -1.360901000
7       -4.169286000     -2.544058000      0.289780000
1        2.148903000     -0.323018000     -1.404187000
7       -0.604389000     -1.772787000      1.872044000
67
TS5(Cgamma-H)
29       0.414177000     -1.365101000      0.065893000
7       -0.543321000     -0.922844000      1.866581000
6       -1.874672000     -1.183147000      1.808036000
6       -0.021470000     -0.459260000      2.995168000
6       -2.393486000     -1.657627000      0.559728000
6       -2.745373000     -0.965282000      2.898368000
6       -0.807318000     -0.228579000      4.140667000
1        1.037899000     -0.246006000      2.988324000
7       -1.503236000     -1.872246000     -0.444310000
6       -3.781381000     -1.867506000      0.404020000
6       -2.165493000     -0.478107000      4.093788000
6       -4.150435000     -1.209878000      2.724311000
1       -0.336178000      0.156692000      5.036914000
6       -1.944011000     -2.290497000     -1.626867000
6       -4.230578000     -2.285481000     -0.869845000
6       -4.647942000     -1.632120000      1.524612000
1       -2.794988000     -0.293988000      4.958717000
1       -4.813321000     -1.035980000      3.565695000
6       -3.312729000     -2.495700000     -1.880792000
1       -1.185064000     -2.472961000     -2.378117000
1       -5.291502000     -2.436238000     -1.040389000
1       -5.712877000     -1.793655000      1.395329000
1       -3.625207000     -2.818179000     -2.866853000
8        2.112029000     -0.533655000      0.608900000
6        2.886665000     -1.236180000      1.370321000
8        2.631781000     -2.261704000      1.981915000
6        4.307259000     -0.623676000      1.448553000
9        4.915298000     -0.718462000      0.240969000
9        4.247142000      0.692326000      1.765438000
9        5.079351000     -1.234818000      2.351823000
35       1.452805000     -3.078662000     -1.378813000
1        3.096108000     -0.639504000     -1.937281000
1        1.546349000      0.241742000     -2.082933000
6        2.344137000     -0.567831000     -4.003254000
6        3.387394000      1.401979000     -2.709896000
1        4.333088000      2.826270000     -1.385291000
1        3.910362000      1.309964000     -0.598236000
6        2.312815000      2.767466000     -0.862793000
16       0.590547000      3.107718000      1.241640000
6       -1.169278000      3.083712000     -0.905719000
6       -1.912566000      1.993893000      1.151957000
1       -2.540708000      2.947789000     -2.568961000
1       -3.860838000      1.061884000      1.056957000
6       -3.281729000      1.953073000     -0.811089000
8       -4.642669000      1.773641000     -2.679221000
8       -5.282955000      0.782308000     -0.850159000
7       -1.254209000      0.306065000     -3.325334000
7        0.357300000      0.367618000     -1.584345000
6        2.702108000      0.057587000     -2.682372000
1        3.264246000     -0.811006000     -4.554655000
1        1.788317000     -1.496758000     -3.856233000
1        1.762932000      0.115781000     -4.631744000
1        4.382273000      1.243940000     -3.153968000
1        2.861339000      2.096422000     -3.374372000
6        3.568031000      2.044811000     -1.325151000
8        1.817995000      3.678402000     -1.508084000
7        1.814164000      2.336283000      0.362761000
8        0.603490000      2.425001000      2.540194000
8        0.799134000      4.551233000      1.152753000
6       -0.955058000      2.695367000      0.420774000
1       -0.410141000      3.640127000     -1.441449000
1       -1.727377000      1.735283000      2.186430000
6       -2.349758000      2.699264000     -1.533707000
6       -3.099163000      1.618192000      0.527473000
7       -4.492557000      1.473607000     -1.495613000
1        2.032640000      1.383853000      0.680889000
7       -0.450688000      0.328955000     -2.501120000
67
VI-t
29       0.335859000     -1.435198000      0.045616000
7       -0.615670000     -0.985875000      1.838796000
6       -1.955613000     -1.196086000      1.772793000
6       -0.082690000     -0.541367000      2.969882000
6       -2.484267000     -1.657164000      0.523713000
6       -2.823218000     -0.941298000      2.857685000
6       -0.864900000     -0.281838000      4.111582000
1        0.983061000     -0.362668000      2.966552000
7       -1.596252000     -1.913186000     -0.473057000
6       -3.878475000     -1.814545000      0.361564000
6       -2.231497000     -0.477310000      4.056593000
6       -4.235730000     -1.129117000      2.675676000
1       -0.383966000      0.085251000      5.010173000
6       -2.047322000     -2.326145000     -1.653748000
6       -4.336443000     -2.228809000     -0.910413000
6       -4.742044000     -1.537059000      1.474723000
1       -2.858387000     -0.267899000      4.917661000
1       -4.896235000     -0.924946000      3.512082000
6       -3.421486000     -2.485098000     -1.912859000
1       -1.291993000     -2.538981000     -2.400983000
1       -5.401367000     -2.341706000     -1.085611000
1       -5.811732000     -1.657720000      1.339815000
1       -3.740003000     -2.806823000     -2.897267000
8        2.047413000     -0.633230000      0.622833000
6        2.794488000     -1.406753000      1.340492000
8        2.509689000     -2.477069000      1.856110000
6        4.220559000     -0.826878000      1.507639000
9        4.870542000     -0.854004000      0.319118000
9        4.169509000      0.466958000      1.908603000
9        4.949557000     -1.508918000      2.395779000
35       1.380983000     -2.971403000     -1.568322000
1        3.144142000     -0.534743000     -1.872141000
1        1.264474000      0.374665000     -1.937270000
6        2.604780000     -0.337947000     -4.017034000
6        3.714980000      1.498123000     -2.560962000
1        4.517737000      2.844045000     -1.063689000
1        4.046524000      1.277834000     -0.419469000
6        2.461292000      2.736566000     -0.731796000
16       0.678606000      3.048650000      1.329765000
6       -1.046772000      3.162500000     -0.838140000
6       -1.850762000      2.007976000      1.160811000
1       -2.396133000      3.133662000     -2.525087000
1       -3.816492000      1.122693000      0.994235000
6       -3.186789000      2.080551000     -0.823531000
8       -4.521395000      2.013751000     -2.717878000
8       -5.205264000      0.945931000     -0.948434000
7       -1.398990000      0.321181000     -3.230903000
7        0.281863000      0.370787000     -1.558440000
6        3.004638000      0.186616000     -2.677473000
1        3.492394000     -0.647421000     -4.594686000
1        1.959865000     -1.215503000     -3.919631000
1        2.095386000      0.425879000     -4.617438000
1        4.753643000      1.367491000     -2.910890000
1        3.269377000      2.245499000     -3.228895000
6        3.760686000      2.054172000     -1.127648000
8        1.987852000      3.657153000     -1.379428000
7        1.891791000      2.263091000      0.448402000
8        0.647346000      2.329265000      2.607952000
8        0.937840000      4.486116000      1.285389000
6       -0.865631000      2.715163000      0.474250000
1       -0.262683000      3.716991000     -1.339271000
1       -1.688697000      1.704412000      2.186732000
6       -2.226978000      2.836522000     -1.498801000
6       -3.034044000      1.684168000      0.501692000
7       -4.394522000      1.654602000     -1.547937000
1        2.094087000      1.305578000      0.759474000
7       -0.542489000      0.342904000     -2.480609000
67
TS5(Calpha-H)
29       0.091977000     -1.393163000     -0.970112000
7       -0.998418000     -1.998060000      0.687325000
6       -2.335336000     -1.879688000      0.487448000
6       -0.547382000     -2.404818000      1.869113000
6       -2.766851000     -1.411469000     -0.796950000
6       -3.283965000     -2.156861000      1.497407000
6       -1.419429000     -2.735688000      2.923514000
1        0.526286000     -2.433549000      1.996021000
7       -1.810335000     -1.193814000     -1.739369000
6       -4.138950000     -1.178292000     -1.035758000
6       -2.783892000     -2.609506000      2.741108000
6       -4.675704000     -1.931203000      1.222749000
1       -1.005343000     -3.062541000      3.869671000
6       -2.170772000     -0.743694000     -2.937704000
6       -4.495949000     -0.680685000     -2.310235000
6       -5.083068000     -1.448834000      0.012051000
1       -3.475988000     -2.838371000      3.545297000
1       -5.397536000     -2.138191000      2.005963000
6       -3.513736000     -0.469389000     -3.258008000
1       -1.365628000     -0.595231000     -3.648077000
1       -5.537887000     -0.472455000     -2.531395000
1       -6.134275000     -1.262794000     -0.181449000
1       -3.755227000     -0.092265000     -4.244664000
8        1.718522000     -1.417687000      0.129399000
6        2.484585000     -2.461306000      0.137584000
8        2.325419000     -3.532057000     -0.422502000
6        3.718085000     -2.214716000      1.042946000
9        3.307932000     -1.977229000      2.311913000
9        4.557298000     -3.254414000      1.059375000
9        4.402703000     -1.123455000      0.628649000
35       1.306602000     -1.165048000     -3.076808000
1        4.805889000      3.051464000     -0.566608000
1        1.304631000      1.237184000     -0.872174000
6        5.132279000      3.594529000     -2.641092000
6        3.076005000      2.419859000     -1.700657000
1        2.933614000      0.432329000     -0.745015000
6        2.390093000      1.967347000      0.731490000
16       1.035697000      1.266839000      3.001557000
6       -0.549984000      3.123287000      1.693700000
6       -1.579129000      0.967111000      2.210164000
1       -1.737126000      4.439236000      0.456342000
1       -3.560851000      0.667767000      1.396551000
6       -2.720208000      2.564646000      0.841842000
8       -3.884878000      4.002418000     -0.555750000
8       -4.751917000      2.046922000     -0.149110000
7       -1.155168000      2.309060000     -2.425591000
7        0.009555000      1.043037000     -0.794295000
6        4.602566000      2.645003000     -1.563474000
1        4.643771000      4.573032000     -2.577906000
1        6.210430000      3.747976000     -2.528511000
1        4.951369000      3.193120000     -3.644214000
1        2.858863000      2.011159000     -2.693873000
6        2.572831000      1.457812000     -0.666963000
8        2.483196000      3.149823000      1.025486000
7        1.990168000      0.972864000      1.627731000
8        0.803818000     -0.067032000      3.563234000
8        1.637162000      2.334475000      3.794506000
6       -0.503532000      1.852651000      2.276880000
1        0.290420000      3.800127000      1.778583000
1       -1.525404000      0.007987000      2.707229000
6       -1.675236000      3.481329000      0.955892000
6       -2.709024000      1.328553000      1.483326000
7       -3.872554000      2.898914000     -0.012262000
1        1.873176000      0.019307000      1.252060000
7       -0.556979000      1.706658000     -1.647752000
1        5.115349000      1.677700000     -1.626445000
1        2.560283000      3.380491000     -1.601046000
67
TS5(Cbeta-H)
29      -0.344744000     -1.289942000      0.990238000
7        0.501979000     -2.011835000     -0.777799000
6        1.852895000     -2.119553000     -0.685828000
6       -0.096909000     -2.321731000     -1.922118000
6        2.457111000     -1.753412000      0.561134000
6        2.661516000     -2.531134000     -1.769381000
6        0.623285000     -2.774917000     -3.043736000
1       -1.165710000     -2.170705000     -1.972623000
7        1.627637000     -1.403010000      1.580402000
6        3.863967000     -1.751443000      0.689285000
6        1.999099000     -2.876749000     -2.970831000
6        4.088628000     -2.539878000     -1.608159000
1        0.087419000     -3.013040000     -3.954525000
6        2.151643000     -1.041255000      2.747642000
6        4.397965000     -1.344455000      1.933849000
6        4.665172000     -2.151872000     -0.432925000
1        2.579641000     -3.202620000     -3.828123000
1        4.701682000     -2.847989000     -2.448763000
6        3.542285000     -0.994855000      2.959566000
1        1.440378000     -0.781036000      3.522906000
1        5.474086000     -1.313420000      2.071027000
1        5.744751000     -2.142395000     -0.325257000
1        3.919421000     -0.680595000      3.925501000
8       -2.072860000     -1.051650000      0.078477000
6       -2.837926000     -2.092295000      0.000588000
8       -2.657179000     -3.206828000      0.463568000
6       -4.089724000     -1.800926000     -0.866713000
9       -4.811531000     -0.776072000     -0.359465000
9       -3.695220000     -1.439581000     -2.113060000
9       -4.892909000     -2.863207000     -0.973026000
35      -1.294249000     -1.200420000      3.249159000
1       -0.908464000      3.405608000      2.965808000
1       -1.100280000      1.525896000      1.422572000
6       -2.852289000      4.350377000      2.868871000
6       -2.199866000      2.134678000      1.836705000
1       -3.996699000      2.652388000      0.778989000
1       -3.501235000      0.960628000      0.585129000
6       -2.447657000      2.414297000     -0.644024000
16      -1.101417000      1.478921000     -2.841834000
6        0.792688000      3.051057000     -1.569912000
6        1.499450000      0.817511000     -2.267718000
1        2.250139000      4.162612000     -0.425270000
1        3.494707000      0.242692000     -1.662120000
6        2.957023000      2.206646000     -0.975847000
8        4.433530000      3.446229000      0.312092000
8        4.984599000      1.401135000     -0.191550000
7        1.817954000      2.055994000      2.128976000
7        0.005380000      1.095329000      0.936777000
6       -1.721806000      3.510077000      2.237944000
1       -3.289487000      3.841341000      3.733501000
1       -2.457406000      5.314813000      3.201781000
1       -3.648973000      4.543418000      2.144437000
1       -2.455234000      1.471920000      2.666284000
6       -3.136119000      1.984592000      0.646478000
8       -2.222915000      3.584271000     -0.911224000
7       -2.061516000      1.348987000     -1.447757000
8       -1.095717000      0.121221000     -3.395411000
8       -1.560442000      2.615137000     -3.635383000
6        0.539072000      1.825173000     -2.193790000
1        0.029517000      3.818351000     -1.536439000
1        1.281547000     -0.103472000     -2.790998000
6        2.023167000      3.243332000     -0.948763000
6        2.730152000      1.007935000     -1.645719000
7        4.219458000      2.365824000     -0.235550000
1       -2.110143000      0.394986000     -1.060147000
7        0.920582000      1.601721000      1.569077000
1       -1.323147000      4.036295000      1.365151000
67
TS5(Cdelta-H)
29      -0.668967000     -1.636112000      0.197263000
7        0.289923000     -1.361945000     -1.628452000
6        1.585775000     -1.764934000     -1.589671000
6       -0.194586000     -0.830789000     -2.745481000
6        2.046597000     -2.370803000     -0.375289000
6        2.466740000     -1.607526000     -2.682898000
6        0.600776000     -0.664761000     -3.896000000
1       -1.221315000     -0.494071000     -2.721381000
7        1.143865000     -2.522972000      0.630971000
6        3.392515000     -2.785490000     -0.262788000
6        1.929887000     -1.040850000     -3.863446000
6        3.833484000     -2.023159000     -2.538362000
1        0.161249000     -0.221083000     -4.781091000
6        1.533919000     -3.087248000      1.770000000
6        3.782067000     -3.384566000      0.957135000
6        4.277780000     -2.583240000     -1.375421000
1        2.568656000     -0.903674000     -4.730253000
1        4.507416000     -1.884580000     -3.377481000
6        2.852565000     -3.536841000      1.967431000
1        0.773605000     -3.172067000      2.537850000
1        4.806924000     -3.717411000      1.088113000
1        5.312297000     -2.894707000     -1.274126000
1        3.120023000     -3.990335000      2.914493000
8       -2.224749000     -0.689362000     -0.528132000
6       -3.187281000     -1.369459000     -1.062291000
8       -3.298576000     -2.578588000     -1.174594000
6       -4.263206000     -0.418975000     -1.649073000
9       -5.271605000     -1.084443000     -2.220854000
9       -4.776239000      0.384162000     -0.690708000
9       -3.696499000      0.380670000     -2.585563000
35      -1.827520000     -2.345403000      2.215902000
1       -1.850947000      1.310279000      5.082705000
1       -0.071504000      0.954659000      2.407480000
6       -0.372949000      1.534103000      3.600846000
6       -2.914187000      1.766640000      3.258433000
1       -3.920994000      1.627728000      1.331581000
1       -2.628639000      0.473467000      1.524432000
6       -2.028766000      2.469466000      0.968567000
16      -0.872744000      2.906821000     -1.470783000
6        1.208161000      3.615836000      0.210025000
6        1.682748000      1.900575000     -1.464954000
1        2.837449000      4.054838000      1.561437000
1        3.665655000      1.044486000     -1.390124000
6        3.348271000      2.535336000      0.129086000
8        5.026398000      3.057769000      1.641874000
8        5.398987000      1.458808000      0.213354000
7        2.727776000     -0.017692000      1.868119000
7        0.442622000      0.414382000      1.391651000
6       -1.752480000      1.094941000      4.004901000
1        0.447601000      1.121318000      4.191435000
1       -3.851795000      1.383935000      3.673749000
1       -2.899899000      2.846510000      3.437533000
6       -2.913590000      1.506610000      1.747328000
8       -1.599194000      3.522891000      1.416477000
7       -1.785927000      2.053937000     -0.336480000
8       -0.962860000      2.089677000     -2.686786000
8       -1.290651000      4.307280000     -1.475907000
6        0.814857000      2.813543000     -0.863236000
1        0.510865000      4.312129000      0.656864000
1        1.355085000      1.317270000     -2.313704000
6        2.496901000      3.469288000      0.717614000
6        2.971236000      1.755770000     -0.962645000
7        4.689964000      2.338836000      0.701479000
1       -1.990999000      1.076083000     -0.592057000
7        1.618685000      0.204370000      1.659117000
1       -1.828453000      0.004375000      3.912978000
1       -0.242658000      2.583555000      3.335045000
63
VII-t
29       0.389392000     -0.313698000     -0.900180000
7       -0.505796000     -1.982190000     -0.201500000
6       -1.828812000     -1.992661000     -0.523876000
6        0.001361000     -2.950941000      0.558821000
6       -2.315991000     -0.896561000     -1.288559000
6       -2.702445000     -3.018278000     -0.089809000
6       -0.794657000     -4.006985000      1.025527000
1        1.053563000     -2.875200000      0.802839000
7       -1.421457000      0.075431000     -1.638402000
6       -3.687437000     -0.817500000     -1.618244000
6       -2.144005000     -4.044380000      0.698029000
6       -4.091574000     -2.922303000     -0.441422000
1       -0.344060000     -4.776597000      1.640489000
6       -1.858649000      1.144599000     -2.317845000
6       -4.119341000      0.321757000     -2.322504000
6       -4.562536000     -1.865497000     -1.166370000
1       -2.776783000     -4.850735000      1.055256000
1       -4.765394000     -3.702474000     -0.102252000
6       -3.199816000      1.300334000     -2.677102000
1       -1.120414000      1.890990000     -2.580773000
1       -5.172457000      0.444174000     -2.548314000
1       -5.617044000     -1.789744000     -1.408837000
1       -3.506210000      2.193006000     -3.206984000
8        2.150570000     -0.892360000     -0.335291000
6        2.687494000     -1.737560000     -1.158456000
8        2.264585000     -2.085570000     -2.249890000
6        4.008419000     -2.302994000     -0.587024000
9        4.901610000     -1.300673000     -0.408575000
9        3.784007000     -2.872984000      0.616531000
9        4.558287000     -3.214705000     -1.392852000
35       1.222775000      2.096603000     -1.177704000
1        3.427302000      0.931004000     -1.482188000
6        3.634208000      2.788848000     -2.606292000
6        3.907550000      2.519563000     -0.074858000
1        4.494125000      1.898141000      1.897677000
1        3.975836000      0.565855000      0.871015000
6        2.408505000      1.733585000      1.841905000
16       0.410372000      0.224795000      3.044807000
6       -1.130853000      1.945752000      1.502895000
6       -2.109673000     -0.219424000      2.116044000
1       -2.424717000      3.263645000      0.399742000
1       -4.157355000     -0.514385000      1.522319000
6       -3.414623000      1.410084000      0.893983000
8       -4.664742000      2.865168000     -0.380950000
8       -5.617630000      0.989447000      0.345065000
6        3.282745000      2.002951000     -1.360733000
1        4.714291000      2.695028000     -2.767784000
1        3.120702000      2.397980000     -3.486469000
1        3.395949000      3.849252000     -2.490404000
1        4.977169000      2.617683000     -0.299872000
1        3.540607000      3.523852000      0.157453000
6        3.757301000      1.599446000      1.143946000
8        1.960250000      2.811997000      2.198089000
7        1.771522000      0.521936000      2.058463000
8        0.425246000     -1.237254000      3.202416000
8        0.533110000      1.090212000      4.220424000
6       -1.016094000      0.667068000      2.092623000
1       -0.295215000      2.635567000      1.535149000
1       -2.005045000     -1.192622000      2.581367000
6       -2.313694000      2.302168000      0.882667000
6       -3.305044000      0.151191000      1.527373000
7       -4.618309000      1.770349000      0.258931000
1        2.087722000     -0.295146000      1.536968000
63
IX-s
29       0.109879000     -0.838595000     -0.925883000
7       -1.296854000     -2.336521000     -0.129035000
6       -2.559082000     -1.992972000     -0.479620000
6       -1.106578000     -3.410838000      0.625782000
6       -2.738976000     -0.786363000     -1.256964000
6       -3.693712000     -2.732363000     -0.063558000
6       -2.168255000     -4.218783000      1.078520000
1       -0.078567000     -3.628586000      0.897001000
7       -1.634283000     -0.065364000     -1.597397000
6       -4.049100000     -0.363753000     -1.590387000
6       -3.461701000     -3.878277000      0.732507000
6       -5.006243000     -2.282857000     -0.433000000
1       -1.960183000     -5.085851000      1.695162000
6       -1.793906000      1.076487000     -2.263953000
6       -4.185217000      0.851519000     -2.299229000
6       -5.175774000     -1.145300000     -1.164810000
1       -4.304841000     -4.472764000      1.071418000
1       -5.863739000     -2.862749000     -0.105997000
6       -3.056848000      1.573391000     -2.633376000
1       -0.886761000      1.621203000     -2.497310000
1       -5.175917000      1.212551000     -2.556154000
1       -6.170251000     -0.799877000     -1.428521000
1       -3.125405000      2.515804000     -3.163918000
8        2.009744000     -1.145492000     -0.606224000
6        2.528931000     -2.210139000     -1.111434000
8        2.018000000     -3.039710000     -1.853472000
6        4.016706000     -2.361449000     -0.705733000
9        4.753991000     -1.365040000     -1.261081000
9        4.165807000     -2.260748000      0.637805000
9        4.544172000     -3.528304000     -1.093617000
35       1.411379000      2.388506000     -1.048720000
1        3.199331000      0.731384000     -1.570144000
6        3.718176000      2.467359000     -2.776297000
6        4.217894000      2.167396000     -0.294237000
1        4.942169000      1.474553000      1.606653000
1        4.274956000      0.194322000      0.601553000
6        2.861708000      1.377400000      1.748749000
16       0.808355000     -0.090725000      2.846771000
6       -0.547133000      2.087824000      1.779200000
6       -1.815103000      0.016272000      2.067018000
1       -1.643184000      3.723364000      0.891248000
1       -3.887970000      0.102140000      1.461515000
6       -2.850745000      1.957660000      1.124860000
8       -3.896506000      3.715096000      0.032399000
8       -5.081957000      1.949997000      0.494189000
6        3.309797000      1.811075000     -1.468986000
1        4.711485000      2.098880000     -3.058822000
1        3.019912000      2.223084000     -3.579673000
1        3.770797000      3.555037000     -2.674020000
1        5.246611000      2.107472000     -0.671129000
1        4.054704000      3.204872000      0.013314000
6        4.127555000      1.226579000      0.917765000
8        2.588850000      2.399886000      2.356693000
7        2.081507000      0.223121000      1.788040000
8        0.576191000     -1.534191000      2.721118000
8        1.120594000      0.502716000      4.146346000
6       -0.628474000      0.745274000      2.160273000
1        0.380562000      2.636306000      1.889530000
1       -1.841049000     -1.022776000      2.369077000
6       -1.671959000      2.696631000      1.231718000
6       -2.951557000      0.636338000      1.555411000
7       -4.029294000      2.589750000      0.512492000
1        2.193896000     -0.480371000      1.040283000
67
VIII-s
29      -0.010580000      0.770379000     -1.169342000
7        1.305659000      2.281369000     -0.152099000
6        2.598070000      1.946537000     -0.373612000
6        1.028118000      3.334561000      0.603953000
6        2.868314000      0.760693000     -1.160742000
6        3.677458000      2.673896000      0.187261000
6        2.030600000      4.131029000      1.192629000
1       -0.024174000      3.540673000      0.771595000
7        1.815935000      0.051212000     -1.657779000
6        4.210353000      0.344796000     -1.347413000
6        3.355034000      3.798168000      0.983598000
6        5.024644000      2.233823000     -0.040472000
1        1.753348000      4.980074000      1.807153000
6        2.059973000     -1.068193000     -2.337290000
6        4.434910000     -0.849238000     -2.069818000
6        5.278837000      1.113297000     -0.773997000
1        4.154189000      4.381378000      1.431252000
1        5.837899000      2.805280000      0.396164000
6        3.358153000     -1.556989000     -2.564913000
1        1.189808000     -1.603293000     -2.699402000
1        5.450473000     -1.203204000     -2.215058000
1        6.297784000      0.773729000     -0.930264000
1        3.492720000     -2.481178000     -3.114573000
8       -1.776625000      1.592957000     -0.853190000
6       -1.984497000      2.771127000     -1.329860000
8       -1.489258000      3.304424000     -2.314476000
6       -2.995569000      3.562131000     -0.460135000
9       -3.215951000      4.800621000     -0.916266000
9       -4.189064000      2.925084000     -0.391702000
9       -2.525476000      3.661865000      0.811396000
35      -1.218456000     -1.943901000     -1.178587000
1       -2.749186000     -0.256766000     -2.181092000
1       -2.961845000     -3.519309000      1.208849000
6       -3.188958000     -2.090624000     -3.276725000
6       -4.086852000     -1.472461000     -0.971834000
1       -5.011347000     -0.543581000      0.734020000
1       -3.959843000      0.541729000     -0.173317000
6       -3.010171000     -0.770261000      1.262745000
16      -1.037551000      0.384729000      2.798250000
6        0.226103000     -1.914723000      1.903109000
6        1.613283000      0.081756000      2.156881000
1        1.229472000     -3.647742000      1.096277000
1        3.692153000     -0.159940000      1.617615000
6        2.544486000     -1.952251000      1.303407000
8        3.492536000     -3.781641000      0.241148000
8        4.793950000     -2.118222000      0.767309000
7       -0.799909000     -5.238601000      0.202949000
7       -2.959571000     -4.482644000      0.826359000
6       -2.969154000     -1.308840000     -1.994452000
1       -3.328824000     -3.155483000     -3.070956000
1       -4.092945000     -1.711798000     -3.767639000
1       -2.348978000     -1.971440000     -3.964242000
1       -5.023268000     -1.299799000     -1.516959000
1       -4.120935000     -2.505187000     -0.612171000
6       -4.056412000     -0.477856000      0.200187000
8       -2.965982000     -1.836097000      1.874630000
7       -2.165576000      0.288482000      1.532030000
8       -0.648231000      1.796870000      2.821838000
8       -1.607696000     -0.260705000      3.978159000
6        0.380516000     -0.565915000      2.236406000
1       -0.738260000     -2.393737000      2.009582000
1        1.699968000      1.125132000      2.431132000
6        1.320451000     -2.614357000      1.405194000
6        2.720067000     -0.628245000      1.698793000
7        3.694817000     -2.673121000      0.735210000
1       -2.076615000      1.031605000      0.817322000
7       -1.812737000     -4.819164000      0.522268000
36
TS4(Calpha-H)
H -1.71404500 3.50323700 -1.66591200
H -0.87148600 3.06571300 -0.18139600
C -2.03665800 4.88698500 -0.02907400
C -2.96357300 2.52000200 -0.18702700
H -2.76555200 1.05024200 -1.82810700
H -3.88765600 0.46580100 -0.44964700
C -1.72378500 0.29732400 -0.05452800
S -0.31553000 -2.05345300 -0.13415900
C 2.10478900 -1.23952600 -1.14930200
C 1.58961100 -0.51693600 1.13296900
H 4.01434000 -0.58130000 -1.91991900
H 3.10941300 0.68918800 2.08420700
C 3.65048400 0.10886800 0.08494700
O 5.67443400 0.77485500 -0.83629400
O 5.21614000 1.41721900 1.19138600
N -4.22428600 -2.19940600 0.97340300
N -4.89930100 -0.21496400 -0.14243300
C -1.80924700 3.47460700 -0.57368600
H -1.21020300 5.54926700 -0.30566000
H -2.96200300 5.31888600 -0.42567100
H -2.11170200 4.87940200 1.06365000
H -3.03726500 2.46705400 0.90375500
H -3.90814200 2.92062700 -0.57114000
C -2.75110300 1.13667100 -0.73888300
O -1.23837600 0.57971100 1.03245600
N -1.39188900 -0.87236800 -0.73137600
O -0.72377800 -2.42656600 1.21659200
O -0.26023000 -3.03785300 -1.21662900
C 1.25697700 -1.19597300 -0.04068300
H 1.81863300 -1.78892800 -2.03806400
H 0.90300300 -0.50291700 1.96850100
C 3.32519000 -0.57389600 -1.08605000
C 2.80982800 0.14910600 1.19598600
N 4.94181000 0.81848000 0.15174900
H -1.71197900 -1.04979200 -1.67831700
N -4.52311600 -1.22796500 0.42896300
36
TS4(Cbeta-H)
H 3.40730900 -0.67698200 1.00730700
H 3.97542100 0.07715100 -0.60333100
C 5.55722400 -0.95817600 0.67199100
C 3.65874500 -2.17428200 -0.58719400
H 2.03610200 -2.91929700 -1.81915800
H 2.51617700 -1.25871400 -2.20116200
C 1.22570600 -1.49294100 -0.48020200
S 0.25881100 0.74155100 0.76903800
C -2.18559600 1.41526000 -0.28750900
C -2.06952800 -0.72958400 0.88793000
H -4.12418300 1.92322700 -1.09846700
H -3.91913500 -1.84447000 0.95729400
C -4.12202100 0.02106100 -0.09390500
O -6.16247100 0.65692100 -0.99927500
O -6.05491300 -1.25828600 0.02742600
N 4.16668200 3.06313000 -0.11166300
N 3.68696100 1.07037600 -1.31446300
C 4.11754000 -0.98897700 0.23521300
H 5.80776200 -0.01993400 1.17447500
H 5.74198800 -1.77307900 1.38759700
H 6.23639000 -1.10323300 -0.17366300
H 4.44475700 -2.46899900 -1.28964900
H 3.51786100 -3.01844300 0.10477300
C 2.34762200 -1.96682600 -1.38542500
O 0.54434200 -2.24114200 0.20106500
N 1.06927500 -0.10876700 -0.45967000
O 0.58239500 0.15179100 2.06825000
O 0.57449000 2.14390100 0.48123700
C -1.47625500 0.44669600 0.42456800
H -1.69314900 2.32083000 -0.62053800
H -1.48245900 -1.46125400 1.42684100
C -3.53489700 1.19900900 -0.55203800
C -3.41750300 -0.94707300 0.62045600
N -5.55074700 -0.21026500 -0.37562500
H 1.73150200 0.48437300 -0.96993700
N 3.94007300 2.08602900 -0.67285300
36
TS4(Cdelta-H)
H 4.98160000 -2.92848700 -0.92405200
H 5.80515000 -1.59886800 -0.11213800
C 4.75798100 -1.06175600 -1.90623300
C 3.70646000 -1.71786200 0.34726600
H 2.16607600 -3.14424000 -0.27548800
H 2.25392400 -1.70183900 -1.28963700
C 1.19029400 -1.44248700 0.52962100
S 0.08839000 0.96260400 1.24280300
C -2.02844500 1.33348000 -0.47199300
C -2.24987900 -0.49656900 1.13815900
H -3.70766900 1.60163800 -1.80688500
H -4.09543200 -1.61429200 1.01638500
C -3.99408200 -0.03250300 -0.43731600
O -5.74249900 0.32983200 -1.92036700
O -5.94092000 -1.29549700 -0.48795400
N 4.68178700 2.79227800 -0.37022100
N 3.35401800 1.06873500 -1.32432700
C 4.88373300 -1.86968400 -0.63614600
H 5.67966200 -0.66881100 -2.33525000
H 4.06277100 -1.43096700 -2.66223900
H 4.06685400 0.08852900 -1.61294800
H 3.88175800 -2.35234300 1.22114100
H 3.70170200 -0.68601200 0.71149400
C 2.32786600 -2.06479900 -0.25917100
O 0.39604400 -2.06530900 1.21435000
N 1.13799000 -0.05611700 0.39393900
O 0.10059600 0.61606300 2.66316600
O 0.46527300 2.30555200 0.79133500
C -1.53153200 0.56384400 0.58161600
H -1.44769600 2.15673700 -0.87026100
H -1.82710100 -1.07500000 1.94858300
C -3.28315400 1.03047100 -0.99209200
C -3.50382100 -0.80115700 0.61734200
N -5.32252200 -0.35604900 -0.98832500
H 1.79947900 0.43944800 -0.21701700
N 4.06075700 1.94284500 -0.82922200


S1
